# Supplementary material for: Intergenerational Effects of Sublethal Lambda-Cyhalothrin Exposure on Aphis gossypii Glover (Hemiptera: Aphididae) Reproduction and Development
Source: Insects. 2024 Mar 4;15(3):173. doi: 10.3390/insects15030173 (PMC10971360; doi:10.3390/insects15030173)
Supplement: Supplementary file 1 [file insects-15-00173-s001.zip]

Archive with 1 entries (1 files):
- insects-2883536-supplementary.pdf
